# Supplementary material for: Double Burden of Malnutrition and the Relationship Between Reported Intestinal Parasitosis and Anemia in School-Aged Children from a Peri-Urban Community of Limpio (Paraguay): A Cross-Sectional Study
Source: Nutrients. 2026 Jul 5;18(13):2192. doi: 10.3390/nu18132192 (PMC13363932; doi:10.3390/nu18132192)
Supplement: Supplementary file 1 [file nutrients-18-02192-s001.zip]

Archive with 1 entries (1 files):
- nutrients-4372755-supplementary.pdf
